# Supplementary material for: Immune-related thyroid dysfunction as a positive prognostic factor for patients with lung cancer in China: a real-world retrospective study
Source: Front Immunol. 2024 Dec 23;15:1495460. doi: 10.3389/fimmu.2024.1495460 (PMC11700968; doi:10.3389/fimmu.2024.1495460)
Supplement: Supplementary file 1 [file Table1.xlsx]

## Sheet: Sheet1
Number	PFS(months)	Disease Progress(Yes = 1; No = 0)	OS(months)	Dead(Yes = 1; No = 0)	long-term survivors(patients who survived more than 24 months)	Optimal efficacy	Significant shrinkage of the tumour(Yes = 1; No = 0)	irTD(With = 1; Without = 0)	Time of onset of irTD	Grade	Clinical Presentation(Subclinical irTD = 0; Overt irTD = 1)	Type(Isolated thyrotoxicosis = 1; Isolated hypothyroidism = 2; hypothyroidism with transient thyrotoxicosis =3) with transient thyrotoxicosis)	Tumor type(NSCLC = 1; SCLC = 0)	Line of immunotherapy(first-line = 1; Second tier and above = 2)	Sex(Male = 1; Female = 0)	Age(<65 = 0; ≥65 = 1)	BMI(<24 = 0; 24-27.9 = 1; ≥28 = 2)	Smoking(Yes = 1; No = 0)	ECOG PS(0-1 score = 0; ≥2 score = 1)	TSH	TgAb(Unidentified = 2; Positive = 1; Negative = 0)	ATMA(Unidentified = 2; Positive = 1; Negative = 0)	Baseline MONO (×109/L)	Baseline NE (×109/L)	Baseline Lym (×109/L) (×109/L)	NLR	MLR	Stage	brain metastases (With = 1; Without = 0)
1	16.6	0	16.6	0	0	PR	1	0	16.6				1	1	0	1	0	0	1	1.2	0	0	0.4	5.15	1.03	5	0.38835	IV	0
2	12.5667	1	16.1667	0	0	SD	0	0	16.1667				1	1	0	0	0	1	0	0.8	2	2	0.6	2.4	2.27	1.05727	0.264317	IV	0
3	2.23333	1	12.1333	0	0	SD	0	0	12.1333				1	1	0	1	0	1	0	0.98	0	0	0.84	7.23	1.26	5.7381	0.666667	IIIB	0
4	13.2	0	13.2	0	0	PR	1	1	1.53333	G2	0	2	1	1	1	0	1	0	0	2.21	1	0	0.28	2.46	1.98	1.24242	0.141414	IIIB	0
5	17.8667	0	17.8667	0	0	PR	1	0	17.8667				1	1	0	0	0	0	0	2.97	0	0	1.39	16.2	1.93	8.39378	0.720207	IV	1
6	9.36667	1	15.4667	0	0	SD	0	1	3.93333	G1	0	1	1	2	1	1	0	0	0	2.09	0	0	0.36	3.56	0.84	4.2381	0.428571	IV	0
7	4.06667	0	4.06667	0	0	PR	1	0	4.06667				1	1	0	0	0	1	1	1.83	0	0	0.55	5.6	1.32	4.24242	0.416667	IIIB	0
8	30.8	0	30.8	0	1	PR	1	1	4.8	G1	0	1	1	1	0	1	0	1	0	1.56	0	0	0.47	3.64	2.41	1.51037	0.195021	IIIB	0
9	5.06667	0	5.06667	0	0	SD	0	0	5.06667				1	1	1	1	0	1	0	1.08	0	0	0.81	8.61	1.92	4.48438	0.421875	IIIB	0
10	8.53333	0	8.53333	0	0	PR	1	1	2.43333	G2	1	2	1	1	1	1	2	0	0	4.2	0	0	0.85	4.76	1.46	3.26027	0.582192	IV	1
11	8.13333	0	8.13333	0	0	SD	0	1	0.8	G2	0	3	1	1	1	1	0	0	0	3.35	0	0	0.44	4.57	1.27	3.59843	0.346457	IV	0
12	1.46667	0	1.46667	0	0	SD	0	1	2.3	G2	1	2	1	1	1	0	0	0	1	4.2	1	0	0.44	3.19	1.21	2.63636	0.363636	IV	0
13	9.3	0	9.3	0	0	PR	1	1	0.8	G2	0	2	1	1	1	0	1	1	0	4.2	1	0	0.33	2.66	1.73	1.53757	0.190751	IV	0
14	5.33333	0	5.33333	0	0	PR	1	0	5.33333				1	1	0	0	0	1	0	1.17	0	0	0.43	5.03	1.62	3.10494	0.265432	IV	1
15	6.83333	0	6.83333	0	0	SD	0	0	6.83333				1	1	1	0	0	0	0	0.59	0	0	0.38	4.44	1.06	4.18868	0.358491	IV	0
16	3.26667	1	8.36667	0	0	SD	0	0	8.36667				1	1	0	0	0	0	0	1.54	0	0	0.48	6.32	1.15	5.49565	0.417391	IIIB	0
17	9.03333	1	18.3	0	0	PR	1	0	18.3				1	1	1	0	2	1	0	3.03	0	0	0.61	5.63	1.64	3.43293	0.371951	IV	0
18	2.5	1	8.6	0	0	SD	0	0	8.6				1	1	1	0	0	0	0	1.36	0	0	0.27	2.59	1.42	1.82394	0.190141	IIIB	0
19	5.26667	0	5.26667	0	0	SD	0	1	2.4	G1	0	1	1	2	1	1	0	0	0	4.2	0	0	0.6	5.16	2.56	2.01562	0.234375	IV	1
20	5	0	5	0	0	PR	1	1	0.733333	G1	0	1	1	1	0	0	1	0	0	1.71	2	2	0.64	3.24	2.55	1.27059	0.25098	IV	0
21	9.83333	0	9.83333	0	0	SD	0	1	4.23333	G1	0	1	1	1	0	0	0	0	0	0.86	0	0	0.54	3.13	1.48	2.11486	0.364865	IIIC	0
22	9.63333	0	9.63333	0	0	PR	1	0	9.63333				1	2	0	0	0	0	0	1.64	0	0	0.39	4.26	1.42	3	0.274648	IV	0
23	3.1	1	10	0	0	SD	0	1	1.5	G2	1	3	1	2	1	1	2	0	0	0.65	1	0	0.62	4.15	1.87	2.21925	0.331551	IV	1
24	8.33333	1	11.3667	0	0	SD	0	1	0.833333	G1	0	2	1	1	0	1	2	0	0	1.6	0	0	0.85	3.3	2.27	1.45374	0.374449	IIIC	0
25	8.23333	1	16.5667	1	0	PR	1	1	9	G1	0	1	1	1	1	1	1	1	0	1.82	0	0	0.17	3.48	1.63	2.13497	0.104294	IV	0
26	0.766667	1	6.63333	1	0	SD	0	0	6.63333				1	1	0	1	1	0	0	2.39	0	0	0.46	3.83	1.72	2.22674	0.267442	IV	0
27	18.9	0	18.9	0	0	PR	1	1	5.96667	G1	0	2	1	1	0	1	0	0	0	4.2	0	0	0.06	2.57	0.75	3.42667	0.08	IIIB	0
28	12.7	1	17.5667	0	0	SD	0	1	7.03333	G1	1	2	1	2	0	0	0	1	0	4.2	0	0	0.45	7.83	1.43	5.47552	0.314685	IIIB	0
29	9.16667	0	9.16667	0	0	SD	0	0	9.16667				1	1	0	1	1	1	0	0.52	0	0	0.34	3.66	0.9	4.06667	0.377778	IV	0
30	11.6333	0	11.6333	0	0	SD	0	0	11.6333				1	1	1	0	1	0	0	0.48	0	0	0.51	10.16	1.41	7.20567	0.361702	IV	1
31	9.8	1	11.1	1	0	SD	0	1	6.86667	G1	0	1	1	1	0	1	0	0	0	1.31	0	0	0.53	5.25	1.8	2.91667	0.294444	IV	0
32	0.8	1	7.1	1	0	PD	0	0	7.1				1	1	0	1	0	0	0	2.12	2	2	0.88	12.78	2.85	4.48421	0.308772	IV	0
33	11.2333	0	11.2333	0	0	PR	1	0	11.2333				1	1	1	1	0	1	0	1.82	2	2	0.43	6.38	1.04	6.13462	0.413462	IV	0
34	10.4667	1	21.0333	0	0	SD	0	1	12.3	G1	1	1	1	1	0	0	0	1	0	2.12	2	2	0.63	4.9	1.34	3.65672	0.470149	IV	0
35	11.5667	1	22.7667	0	0	PR	1	0	22.7667				1	1	0	1	1	1	0	2.59	0	0	0.42	5.22	1.82	2.86813	0.230769	IIIB	0
36	5.46667	1	15	1	0	SD	0	1	5.43333	G1	0	1	1	1	0	0	0	1	0	2.16	0	0	0.17	6.45	1.67	3.86228	0.45509	IV	0
37	2.9	1	3.56667	1	0	SD	0	0	3.56667				1	1	0	1	0	0	0	1.32	0	0	1.1	7.26	2.1	3.45714	0.52381	IV	0
38	4.63333	0	4.63333	0	0	SD	0	0	4.63333				1	1	1	0	0	1	0	1.29	2	2	0.46	2.34	1.33	1.7594	0.345865	IV	0
39	3.2	1	7.26667	0	0	SD	0	1	1.56667	G1	0	1	1	2	1	1	1	0	0	0.61	0	0	0.33	1.71	1.52	1.125	0.217105	IV	1
40	3.96667	0	3.96667	0	0	SD	0	1	0.833333	G2	1	3	1	1	1	1	0	0	1	1.88	0	0	0.27	3.01	1.36	2.21324	0.198529	IV	0
41	16.1	0	16.1	0	0	PR	1	0	16.1				1	1	0	1	0	1	0	1.87	0	0	0.26	3.5	1.14	3.07018	0.22807	IV	0
42	6.76667	0	6.76667	0	0	PR	1	0	6.76667				1	1	1	1	0	1	0	0.66	0	0	0.43	3.89	1.84	2.11413	0.233696	IV	1
43	13.4	1	17.8	0	0	PR	1	0	17.8				1	1	0	1	0	1	0	1.53	0	0	0.26	2.64	1.46	1.80822	0.178082	IV	0
44	0.733333	1	7.06667	0	0	PD	0	0	7.06667				1	2	0	0	0	0	0	1.22	0	0	0.83	6.68	0.79	8.4557	1.05063	IV	0
45	3.93333	1	9.63333	1	0	PR	1	0	9.63333				1	1	0	0	1	0	0	1.4	0	0	1.22	10.94	1.54	7.1039	0.792208	IV	0
46	6.4	1	17.9333	0	0	SD	0	0	17.9333				1	2	1	1	0	0	0	1.62	0	0	0.61	3.77	2.2	1.71364	0.213636	IIIC	0
47	1.5	1	6.86667	0	0	PD	0	0	6.86667				1	2	1	1	1	0	0	1.76	0	0	1.13	7.38	2.42	3.04959	0.466942	IV	0
48	3.5	0	3.5	0	0	SD	0	0	3.5				1	1	0	0	0	0	0	1.03	0	0	0.66	5.61	2	2.805	0.33	IV	0
49	6.46667	1	10.9667	0	0	SD	0	0	10.9667				1	1	1	0	1	0	0	2.48	0	0	0.45	3.91	1.68	2.32738	0.267857	IV	0
50	3.23333	0	3.23333	0	0	SD	0	0	3.23333				1	1	0	1	0	0	0	1.52	0	0	0.56	5.09	3.03	1.67987	0.184818	IV	0
51	18.9	1	28.9333	0	1	PR	1	1	15.7667	G1	0	2	1	1	1	1	0	0	1	1.69	0	0	0.56	1.84	1.75	1.05143	0.32	IIIB	0
52	15.7333	1	19.5333	1	0	SD	0	1	6.4	G1	1	2	1	1	0	1	1	1	0	3.41	0	0	0.34	2.73	1.36	2.00735	0.25	IV	1
53	32.4667	0	32.4667	0	1	PR	1	0	32.4667				1	1	0	0	0	1	0	1.9	0	0	0.43	5.16	1.2	4.3	0.358333	IIIB	0
54	12.0667	1	15.0333	1	0	PR	1	1	0.766667	G1	0	3	1	1	0	1	1	0	0	0.74	0	0	0.48	4.56	1.31	3.48092	0.366412	IV	0
55	31.3667	0	31.3667	0	1	SD	0	0	31.3667				1	1	0	0	0	1	0	0.66	0	0	0.33	3.86	0.44	8.77273	0.75	IV	1
56	4.03333	1	11.0667	1	0	SD	0	0	11.0667				1	2	0	0	1	0	0	1.68	0	0	0.48	4.46	1.21	3.68595	0.396694	IV	1
57	26.1	0	26.1	0	1	PR	1	1	6.3	G2	1	2	1	1	1	0	0	0	0	4.2	0	0	0.99	7.08	0.8	8.85	1.2375	IV	1
58	7.43333	1	21.9	1	0	PR	1	0	21.9				1	2	0	1	2	1	0	1.77	0	0	0.75	3.75	0.89	4.21348	0.842697	IV	0
59	3.83333	0	19.7	1	0	PR	1	0	19.7				1	1	0	1	0	1	0	2.58	0	0	0.59	6.02	1.85	3.25405	0.318919	IV	0
60	8.33333	1	30.1	0	1	SD	0	1	4.1	G1	0	2	1	1	1	1	1	0	0	2.15	0	0	0.3	2.74	1.4	1.95714	0.214286	IIIC	0
61	2.26667	0	3.13333	1	0	SD	0	0	3.13333				1	1	0	0	1	1	0	3.11	0	0	0.53	3.89	1.88	3	0.281915	IV	0
62	13.3667	1	35.5333	1	1	SD	0	0	35.5333				1	1	0	1	1	0	0	1.43	0	0	0.7	2.91	2.25	1.29333	0.311111	IIIB	0
63	3.63333	1	32.4	0	1	SD	0	1	2.2	G1	0	3	1	2	0	1	0	0	0	1.55	0	0	0.56	5.06	0.33	15.3333	1.69697	IV	1
64	3.2	1	29.4	0	1	SD	0	1	0.733333	G1	0	1	1	1	0	1	1	0	0	1.4	0	0	0.43	5.03	1.81	2.77901	0.237569	IV	0
65	32.4667	0	32.4667	0	1	PR	1	1	16.3333	G1	0	1	1	1	0	1	0	0	0	1.58	0	0	0.38	9.23	1.09	8.46789	0.348624	IIIB	0
66	6.06667	0	6.83333	1	0	SD	0	0	6.83333				1	2	1	1	0	0	1	1.79	0	0	0.14	5.65	0.33	17.1212	0.424242	IV	1
67	24.3667	0	27.2333	0	1	PR	1	1	0.766667	G1	0	2	1	2	0	1	0	1	0	3.53	0	0	0.86	5.84	1.7	3.43529	0.505882	IIIB	0
68	20.5333	0	34.6	0	1	PR	1	0	34.6				1	1	0	0	1	1	0	1.86	0	0	0.56	5.74	2.73	2.10256	0.205128	IIIB	0
69	14	0	28.0667	0	1	SD	0	1	2.36667	G1	0	2	1	2	1	0	1	0	0	3.59	1	0	0.44	4.54	1.64	2.76829	0.268293	IV	1
70	8.5	0	34.2	0	1	SD	0	1	1.43333	G2	1	3	1	1	0	1	0	1	0	2.86	1	0	0.51	5.24	2.76	1.89855	0.184783	IV	0
71	17.1	1	33.9333	1	1	PR	1	0	33.9333				1	1	0	1	0	1	0	1.55	0	0	0.68	6.64	1.53	4.33987	0.444444	IV	0
72	10.0333	1	19.3667	1	0	PR	1	1	7.93333	G1	0	1	1	1	0	1	1	1	0	0.67	0	0	0.54	4.77	1.25	3.816	0.432	IV	0
73	19.8667	1	28.7667	0	1	PR	1	0	28.7667				1	1	0	1	2	1	0	1.66	0	0	0.56	5.18	1.27	4.07874	0.440945	IV	1
74	12.4333	1	25.6333	0	1	PR	1	1	16.7333	G1	0	2	1	2	0	0	1	1	0	3.42	0	0	0.74	5.73	1.66	3.45181	0.445783	IV	0
75	13.3	1	29.7333	0	1	SD	0	1	13.2	G1	1	2	1	2	1	1	0	0	0	1.64	0	0	0.17	3.75	1.83	2.04918	0.229508	IV	0
76	12.4	1	16.8	1	0	SD	0	1	13.2333	G1	0	2	1	2	0	1	0	0	0	2.6	2	2	0.72	3.49	1.98	1.76263	0.363636	IIIB	0
77	12.7667	1	27.6667	1	1	PR	1	0	27.6667				1	1	0	1	1	1	0	2.34	0	0	0.48	2.86	2.31	1.2381	0.207792	IV	0
78	21.2667	1	25.5	1	1	SD	0	0	25.5				1	1	0	0	0	1	0	0.64	0	0	0.36	2.61	1.6	1.63125	0.225	IIIB	0
79	2.8	0	4.03333	1	0	SD	0	1	2.76667	G1	0	1	1	1	0	1	0	0	0	0.67	0	0	1.13	4.73	2.02	2.34158	0.559406	IV	0
80	26.7	0	26.7	0	1	PR	1	0	26.7				1	1	0	0	0	1	0	1.01	0	0	0.52	5.99	0.76	7.88158	0.684211	IV	1
81	6.83333	1	18.8333	0	0	PR	1	1	6.1	G1	0	2	1	1	1	1	1	0	0	3.48	0	0	0.3	3.35	1.69	1.98225	0.177515	IV	0
82	7.7	1	22.6333	0	0	PR	1	1	3.7	G1	1	1	1	1	0	1	1	0	0	0.63	0	0	0.3	3.57	1.91	1.86911	0.157068	IV	1
83	10.4	1	27.4	1	1	SD	0	1	0.666667	G2	1	2	1	1	1	1	1	0	0	0.88	0	0	0.46	6.56	1.7	3.85882	0.270588	IV	1
84	3.26667	1	15.2333	0	0	SD	0	0	15.2333				1	2	0	1	1	1	0	0.92	0	0	0.38	3.22	0.53	6.07547	0.716981	IIIB	1
85	2.96667	1	5.96667	0	0	SD	0	1	4.26667	G1	0	2	1	2	0	1	0	1	0	1.79	1	0	0.85	4.86	1.95	2.49231	0.435897	IV	0
86	5.63333	1	20.8	0	0	SD	0	0	20.8				1	2	1	1	0	0	0	4.2	0	0	0.43	3.38	1.58	2.13924	0.272152	IV	0
87	21.7667	0	21.7667	0	0	PR	1	0	21.7667				1	1	0	1	0	1	0	0.68	0	0	0.92	9.37	1.31	7.15267	0.70229	IIIC	0
88	6.13333	1	27.8333	0	1	SD	0	1	3	G1	1	2	1	1	1	1	0	0	0	1.98	0	0	0.66	5.89	3.42	1.72222	0.192982	IV	0
89	5.56667	1	5.93333	0	0	PR	1	0	5.93333				1	2	0	0	0	1	1	1.49	0	0	1.21	15.97	0.86	18.5698	1.40698	IV	1
90	10.2333	1	20.7333	0	0	SD	0	1	20.4	G2	1	2	1	1	0	1	0	0	0	2.6	0	0	0.53	5.06	0.84	6.02381	0.630952	IV	0
91	7.6	1	20.4	1	0	SD	0	0	20.4				1	1	0	1	0	0	0	1.52	0	0	0.6	4.92	1.51	3.25828	0.397351	IV	0
92	2.56667	1	2.56667	1	0	PR	1	1	2.5	G1	1	1	1	1	0	1	2	0	0	1.54	0	0	0.66	5.27	2.71	1.94465	0.243542	IV	0
93	7.13333	1	44.5	1	1	PR	1	1	1.46667	G2	1	3	1	1	0	1	1	1	0	2.09	2	2	0.44	4.48	2.01	2.22886	0.218905	IV	0
94	21.2	1	23.4333	1	0	SD	0	1	2.06667	G1	0	2	1	1	1	1	1	0	0	3.54	2	2	0.47	5.7	2.26	2.52212	0.207965	IV	0
95	6.33333	1	20.1333	1	0	SD	0	0	20.1333				1	1	1	0	1	0	0	1.16	0	0	0.69	6.08	1.74	3.49425	0.396552	IIIB	0
96	1.63333	1	3.86667	0	0	PR	1	0	3.86667				1	1	0	0	0	0	0	2.47	0	0	0.72	8.24	2.79	2.95341	0.258065	IV	0
97	9.6	1	16.2333	1	0	PR	1	0	16.2333				1	1	0	1	1	0	0	1.15	0	0	0.75	6.57	1.84	3.57065	0.407609	IIIB	0
98	46.9333	1	57.6667	0	1	PR	1	1	4.16667	G1	1	1	1	1	0	1	0	1	0	2.08	0	0	0.17	5.56	1.51	3.68212	0.423841	IV	1
99	51.2	1	71.3667	0	1	SD	0	1	17.1667	G1	0	1	1	2	0	0	1	1	0	0.34	0	0	0.44	1.72	1.67	1.02994	0.263473	IV	0
100	6.06667	1	11.7	1	0	PR	1	1	1.43333	G1	0	1	1	2	0	1	0	1	0	1.89	2	2	0.49	4.79	1.86	2.57527	0.263441	IV	0
101	4.23333	1	35.2667	0	1	SD	0	1	0.633333	G2	1	3	1	2	1	1	0	0	0	2.39	1	0	0.76	5.36	1.96	2.73469	0.387755	IV	0
102	7.93333	1	8.4	1	0	PR	1	1	1.4	G2	0	2	1	1	1	0	0	1	0	4.17	0	0	0.32	4.12	2.02	2.0396	0.158416	IV	0
103	5.56667	1	18.6667	1	0	SD	0	1	1.13333	G1	0	2	1	1	0	0	2	1	0	3.54	2	2	0.86	6.26	0.7	8.94286	1.22857	IV	0
104	23	1	31.2667	1	1	SD	0	1	1.36667	G1	0	1	1	1	0	0	0	0	0	1.58	2	2	0.45	2.95	2.41	1.22407	0.186722	IV	0
105	23.3333	1	61.4	0	1	PR	1	1	8.6	G2	1	2	1	1	0	1	1	1	0	4	0	0	0.52	6.01	2.53	2.37549	0.205534	IIIC	0
106	7.7	1	12.5333	1	0	SD	0	0	12.5333				1	1	0	1	1	1	0	2.33	0	0	0.37	4.24	1.64	2.58537	0.22561	IV	0
107	1.26667	1	10.1333	1	0	SD	0	1	2.63333	G1	0	2	1	2	1	1	0	0	1	3.9	2	2	0.37	4.88	1.03	4.73786	0.359223	IV	0
108	47.1667	0	47.1667	0	1	SD	0	1	4.16667	G1	1	2	1	2	0	0	0	0	0	3.32	2	2	0.4	4.08	1.27	3.2126	0.314961	IV	0
109	7.8	1	11.2	1	0	SD	0	0	11.2				1	2	1	0	1	0	0	0.65	0	0	0.43	3.24	1.82	1.78022	0.236264	IV	0
110	39.5	1	80.3333	0	1	PR	1	0	80.3333				1	1	1	1	1	0	0	3.59	2	2	0.32	3.46	1.86	1.86022	0.172043	IV	0
111	12.5333	1	63.8667	1	1	SD	0	0	63.8667				1	1	1	1	0	0	0	1.72	0	0	0.45	3.83	1.86	2.05914	0.241935	IV	0
112	48.9333	1	48.9333	0	1	PR	1	1	17.0333	G1	0	2	1	1	0	1	0	1	0	4.13	2	2	0.56	4.38	1.45	3.02069	0.386207	IV	0
113	32.2333	1	45.3667	1	1	PR	1	1	18.2667	G1	1	1	1	1	1	1	0	0	0	4.2	0	0	0.45	4.92	1.76	2.79545	0.255682	IIIB	0
114	13.7333	1	22.0333	1	0	SD	0	0	22.0333				1	1	1	1	1	0	0	2.18	0	0	0.51	4.65	1.86	2.5	0.274194	IV	0
115	67.1667	1	71.9667	0	1	PR	1	0	71.9667				1	1	1	1	1	0	0	1.83	0	0	0.27	2.73	0.72	3.79167	0.375	IV	0
116	30.4	1	55.1667	0	1	PR	1	1	38.8	G1	0	1	1	1	0	0	1	1	0	0.87	2	2	0.51	3.78	1.95	1.27059	0.261538	IIIC	0
117	6.76667	1	16.8	1	0	SD	0	1	39.7	G1	0	1	1	2	0	1	0	1	0	1.61	2	2	0.17	6.46	0.99	6.52525	0.484848	IV	0
118	10.6333	1	33.9667	0	1	SD	0	1	1.93333	G1	0	2	1	2	0	1	0	1	0	3.55	2	2	0.45	3	1.77	1.69492	0.254237	IV	0
119	4.16667	1	17.4	1	0	PR	1	1	0.933333	G1	0	2	1	1	0	1	2	1	0	3.09	2	2	0.53	6	1.66	3.61446	0.319277	IV	0
120	38.8	0	38.8	0	1	PR	1	0	38.8				1	1	0	0	1	1	0	0.57	0	0	0.36	5	1.61	6.07547	0.223602	IIIB	0
121	9.8	1	39.7	0	1	SD	0	0	39.7				1	2	0	0	0	0	0	4.2	2	2	0.62	4.11	2.02	2.03465	0.306931	IV	0
122	48.1	1	68.2	0	1	PR	1	1	7.66667	G1	1	3	1	1	1	0	1	0	0	4.2	0	0	0.19	1.36	1.46	0.931507	0.130137	IIIC	0
123	46.6667	1	46.6667	0	1	SD	0	0	46.6667				1	2	0	1	0	0	0	4.2	0	0	0.13	4.43	0.64	6.92188	0.203125	IV	0
124	6.93333	1	11.2	1	0	SD	0	1	2.73333	G2	1	3	1	1	1	1	0	0	0	4.2	1	0	1.45	11.03	3.15	3.50159	0.460317	IV	0
125	4.46667	1	12.1	1	0	PR	1	1	1.33333	G1	0	2	1	1	1	0	0	0	0	3.99	0	0	0.64	4.53	1.76	2.57386	0.363636	IV	0
126	13.8667	1	14.6667	1	0	PR	1	1	10.4667	G1	0	1	1	1	0	1	1	1	0	3.19	0	0	0.54	5.24	1.64	3.19512	0.329268	IV	0
127	7.86667	1	15.1667	1	0	PR	1	0	15.1667				1	1	0	0	1	0	0	3.72	0	0	0.59	6.1	0.95	6.42105	0.621053	IIIB	0
128	19.6333	1	26.0333	1	1	PR	1	1	16.5667	G1	0	2	1	1	0	0	0	1	0	2.38	0	0	0.96	5.63	1.87	3.0107	0.513369	IIIB	0
129	1.2	1	8.46667	1	0	PR	1	0	8.46667				1	1	0	1	1	1	0	4.2	0	0	0.42	4.24	1.12	3.78571	0.375	IV	0
130	5.6	1	10.0667	1	0	SD	0	0	10.0667				1	1	0	0	1	1	0	1.76	0	0	0.37	3.83	1.72	2.22674	0.215116	IV	0
131	6.1	1	59.5333	0	1	PR	1	1	2.73333	G2	1	3	1	1	1	1	0	1	0	2.06	0	0	0.33	6.08	2.07	2.9372	0.15942	IV	0
132	15.1667	1	20.9333	1	0	SD	0	0	20.9333				1	1	0	1	1	1	0	1.8	0	0	0.37	5.28	1.37	6.07547	0.270073	IV	0
133	11.4	1	16.8	1	0	SD	0	0	16.8				1	2	0	0	0	0	0	2.6	2	2	0.65	3.41	2.13	1.60094	0.305164	IIIB	0
134	3.53333	1	5.3	1	0	SD	0	0	5.3				1	2	0	1	0	1	0	4.14	2	2	0.31	3.75	3.1	1.20968	0.1	IIIB	0
135	1.46667	1	8.23333	1	0	PD	0	0	8.23333				1	2	1	1	0	0	1	1.31	2	2	0.77	14.09	1.14	12.3596	0.675439	IV	0
136	21.5333	1	43.8333	0	1	SD	0	1	37.7333	G1	0	2	1	2	0	0	0	1	0	0.8	2	2	0.57	5.35	1.28	4.17969	0.445312	IV	0
137	1.33333	1	15.4333	1	0	PD	0	0	15.4333				1	2	1	0	0	0	0	0.47	2	2	0.71	7.04	1.54	4.57143	0.461039	IV	1
138	47.4333	0	47.4333	0	1	PR	1	0	47.4333				1	2	0	0	0	0	0	1.99	0	0	0.76	7.34	2.35	3.1234	0.323404	IIIC	0
139	37.4333	1	40.8	1	1	PR	1	1	1.96667	G1	0	2	1	2	0	1	2	0	0	4.2	0	0	0.41	3.85	2.05	1.87805	0.2	IV	1
140	1.93333	1	8.16667	1	0	PD	0	0	8.16667				1	2	0	1	0	0	0	0.69	0	0	0.45	3.66	1.13	3.23894	0.39823	IV	0
141	4.23333	1	24.5333	1	1	PD	0	0	24.5333				1	2	0	1	1	0	0	1.65	0	0	0.52	6.33	1.37	4.62044	0.379562	IV	1
142	12.6667	1	16.9333	1	0	PR	1	1	8.6	G1	1	3	1	2	0	1	0	0	0	0.28	0	0	1.19	5.18	2.51	2.06375	0.474104	IV	0
143	18.1667	1	56.6667	1	1	SD	0	0	56.6667				1	2	1	0	0	1	0	1.22	0	0	0.42	1.76	2.55	0.690196	0.164706	IV	0
144	1.93333	1	19.4	1	0	PD	0	0	19.4				1	2	0	1	1	1	0	0.78	0	0	0.49	4.09	2.15	1.90233	0.227907	IV	0
145	56.9667	1	64.9333	0	1	PR	1	1	0.9	G1	1	1	1	1	1	1	0	0	0	3.34	2	2	0.55	4.08	2.39	1.70711	0.230126	IIIC	0
146	9.66667	1	28.2667	1	1	PR	1	1	2.03333	G1	0	1	1	1	0	1	0	0	0	2.32	2	2	0.14	2.81	1.14	2.46491	0.122807	IV	0
147	3.8	1	9.3	1	0	SD	0	0	9.3				1	2	0	1	0	0	0	1.92	0	0	0.48	2.21	2.21	1	0.217195	IV	1
148	1.23333	1	2.8	0	0	PD	0	0	2.8				1	1	0	1	0	1	0	1.42	0	0	0.78	8.74	1.57	6.07547	0.496815	IV	0
149	21.4667	1	54.8667	0	1	PR	1	1	13.6	G1	1	1	1	2	0	0	1	1	0	1.08	0	0	0.72	3.21	2.16	1.27059	0.333333	IV	0
150	2.3	0	33.9	0	1	SD	0	1	1	G2	1	3	1	2	1	1	2	0	0	0.65	0	0	0.29	2.55	1.75	1.27059	0.165714	IV	0
151	6.9	1	41.0667	1	1	SD	0	1	9.46667	G1	0	2	1	2	1	0	0	0	1	4.2	0	0	0.35	2.95	1.14	2.58772	0.307018	IV	1
152	1.8	1	7.2	0	0	PD	0	0	7.2				1	2	0	1	0	1	0	2.16	2	2	0.58	3.35	3.3	1.01515	0.175758	IV	0
153	53.2333	1	64.9333	0	1	SD	0	0	64.9333				1	1	0	1	1	0	0	2.15	0	0	0.42	2.61	1.95	1.33846	0.215385	IV	0
154	38.1333	1	59.4667	0	1	PR	1	0	59.4667				1	2	1	0	1	0	1	2.24	0	0	0.59	13.15	1.38	9.52899	0.427536	IV	1
155	14.8333	1	33	1	1	PR	1	1	1.16667	G1	0	2	1	1	0	0	2	0	0	3.44	0	0	0.17	2.9	1.58	1.83544	0.481013	IIIB	0
156	4.06667	1	6.8	1	0	SD	0	0	6.8				1	2	0	0	2	1	1	1.46	0	0	0.51	3.15	1.61	1.95652	0.31677	IIIB	1
157	1.6	1	19.6667	0	0	SD	0	1	0.966667	G2	1	2	1	2	0	1	1	0	0	4.2	0	0	0.28	3.43	1.31	2.61832	0.21374	IV	0
158	3.2	1	22.8	1	0	SD	0	0	22.8				1	2	0	1	1	1	0	1.54	2	2	0.55	3.15	2.61	1.2069	0.210728	IV	0
159	23.3667	0	64.1667	0	1	SD	0	1	7.2	G1	0	2	1	1	0	1	0	0	0	3.08	0	0	0.47	2.64	2.19	1.20548	0.214612	IV	0
160	17.8	1	58.6	0	1	PR	1	1	1.56667	G2	1	3	1	1	0	0	0	1	0	2.99	0	0	0.7	3.24	2.12	1.27059	0.330189	IV	0
161	2.9	1	11.0333	1	0	PR	1	1	3.6	G1	0	2	1	2	0	1	0	1	0	3.39	0	0	0.47	3.57	1.32	2.70455	0.356061	IV	1
162	16.6	1	29.5667	1	1	SD	0	1	0.733333	G1	0	2	1	2	0	0	0	1	0	3.49	0	0	0.36	4.05	1.33	3.04511	0.270677	IV	0
163	2.16667	1	16.9667	1	0	SD	0	0	16.9667				1	2	0	0	0	0	1	1.09	0	0	1.8	13.39	1.07	12.514	1.68224	IV	0
164	0.833333	1	53.2	0	1	SD	0	0	53.2				1	2	0	1	2	1	1	1.68	0	0	0.61	5.83	1.52	3.83553	0.401316	IV	0
165	1.93333	1	10.6	1	0	PR	1	0	10.6				1	2	1	0	1	1	0	4.2	0	1	0.72	6.3	2.46	2.56098	0.292683	IV	0
166	3.1	1	30.1	1	1	SD	0	1	1.56667	G2	1	2	1	2	1	1	0	1	0	4.2	1	1	0.55	5.94	2.45	2.42449	0.22449	IV	0
167	41	0	44.6	0	1	PR	1	1	9.13333	G1	0	1	1	2	0	1	0	0	0	0.68	0	0	0.41	4.02	0.99	4.06061	0.414141	IIIC	0
168	32.1	1	51.3333	0	1	PR	1	0	51.3333				1	1	1	0	0	1	0	1.75	0	0	0.79	3.52	2.24	1.57143	0.352679	IV	0
169	7	1	30.2333	1	1	SD	0	0	30.2333				1	2	0	1	1	0	0	1.57	2	2	0.67	4.49	1.32	3.40152	0.507576	IIIC	0
170	11.5667	1	81.1667	0	1	SD	0	0	81.1667		0		1	2	1	1	0	0	0	1.17	0	0	0.38	6.7	1.1	6.09091	0.345455	IIIB	0
171	17.4333	1	28.0667	1	1	SD	0	0	28.0667				1	2	0	1	1	1	0	1.51	2	2	0.41	3.44	1.7	2.02353	0.241176	IV	1
172	2.13333	0	8.76667	1	0	PD	0	0	8.76667				1	1	0	1	1	0	0	2.2	0	0	0.95	7.75	2.78	2.78777	0.341727	IIIB	0
173	31.8667	1	33.2667	1	1	SD	0	0	33.2667				1	2	0	1	1	0	0	3.25	2	2	0.37	6.38	1.68	3.79762	0.220238	IV	0
174	8.06667	1	8.16667	0	0	SD	0	0	8.16667				1	2	0	1	0	1	0	1.27	2	2	1.19	5.39	2.69	2.00372	0.442379	IV	1
175	2.4	1	7.53333	1	0	SD	0	0	7.53333				1	2	0	1	0	1	1	1.61	2	2	0.63	4.13	2.17	1.90323	0.290323	IV	1
176	0.933333	1	1.76667	0	0	PD	0	0	1.76667				1	2	1	1	0	1	0	3.29	0	0	0.5	6.12	1.17	5.23077	0.42735	IV	0
177	6.93333	1	28.9333	1	1	SD	0	0	28.9333				1	2	0	1	1	1	0	1.47	2	2	0.56	2.87	3.85	0.745455	0.145455	IV	0
178	1.3	1	29.5	1	1	PD	0	0	29.5				1	2	1	0	2	0	0	3.36	0	0	0.55	5.23	2.75	1.90182	0.2	IV	0
179	20.7333	1	60.7333	0	1	PR	1	1	5.56667	G1	0	1	1	2	0	0	1	1	0	0.28	2	2	0.17	5.7	0.95	6	0.410526	IV	0
180	46.1333	1	78.2667	0	1	PR	1	1	1.23333	G2	1	3	1	1	1	1	0	1	0	3.76	1	1	0.7	9.23	1.18	7.82203	0.59322	IV	0
181	10.7	1	10.7	0	0	SD	0	0	10.7				1	2	0	0	0	1	0	1.88	2	2	0.77	2.33	2.9	0.803448	0.265517	IV	0
182	0.666667	1	6.56667	1	0	PD	0	0	6.56667				1	2	0	1	1	0	1	2.12	0	0	0.43	4.7	0.81	5.80247	0.530864	IV	0
183	5.9	1	28.4333	1	1	SD	0	0	28.4333				1	2	0	0	1	0	0	3.34	2	2	0.46	3.24	3.05	1.0623	0.15082	IIIB	0
184	17.7667	1	28.0333	1	1	SD	0	0	28.0333				1	2	0	1	1	0	0	4.2	2	2	0.57	4.8	0.91	5.27473	0.626374	IIIB	0
185	6.9	1	27	0	1	PR	1	1	0.7	G1	0	2	1	1	0	1	0	1	0	4.2	0	0	0.52	6.34	2.42	2.61983	0.214876	IV	0
186	1.63333	1	19.7	0	0	PD	0	0	19.7				1	2	0	1	0	1	0	1.82	0	0	0.29	2.87	1	2.87	0.29	IV	0
187	42.3	1	53.2333	0	1	SD	0	1	11.2333	G1	0	2	1	2	1	1	0	0	0	3.28	0	0	0.34	2.24	2.01	1.11443	0.169154	IV	0
188	6.96667	1	11	1	0	PR	1	0	11				1	2	0	0	1	1	0	1.96	2	2	0.43	5.1	1.98	2.57576	0.217172	IV	0
189	4.7	1	8.76667	1	0	PR	1	0	8.76667				1	1	0	0	1	1	0	1.76	0	0	0.79	8.78	2.66	3.30075	0.296992	IV	1
190	6.46667	1	12.7333	1	0	SD	0	0	12.7333				1	2	0	0	0	1	0	2.1	0	0	0.57	3.67	0.33	11.1212	1.72727	IV	1
191	4.16667	1	15.5	1	0	SD	0	1	5.8	G1	0	2	1	1	1	1	2	0	0	2.18	0	0	0.47	7.2	2	3.6	0.235	IV	0
192	9.86667	1	14.5	1	0	PR	1	0	14.5				1	2	1	1	0	1	0	4.2	0	0	0.62	7.64	0.76	10.0526	0.815789	IV	1
193	3.33333	0	5.43333	1	0	SD	0	0	5.43333				1	2	1	0	0	1	0	4.13	0	0	0.76	8.42	1.64	5.13415	0.463415	IIIC	0
194	3.93333	1	7.36667	1	0	PR	1	0	7.36667				1	1	0	1	0	0	0	0.86	0	0	0.2	3.04	1.5	2.02667	0.133333	IV	0
195	4.2	1	9.96667	1	0	PR	1	1	4.13333	G1	0	2	1	1	0	1	0	1	0	2.29	0	0	0.36	3.03	2.72	1.11397	0.132353	IV	1
196	1.76667	1	16.3	1	0	SD	0	0	16.3				1	2	0	0	0	0	0	0.74	2	2	0.82	3.58	1	3.58	0.82	IV	1
197	3.2	1	32.5333	1	1	SD	0	1	1.5	G1	0	2	1	2	0	0	1	0	1	3.68	0	0	0.17	3.37	1.6	2.10625	0.21875	IV	0
198	4.06667	0	7.2	1	0	SD	0	0	7.2				1	2	1	1	0	0	0	1.21	0	0	0.66	5.37	1.21	4.43802	0.545455	IIIB	0
199	25.9	1	27.5667	1	1	SD	0	1	7.53333	G1	0	2	1	1	1	0	0	1	0	2.7	0	0	0.57	4.91	3.08	1.59416	0.185065	IIIB	0
200	12.4	1	36.6667	0	1	PR	1	1	3.2	G1	0	3	1	1	0	0	1	1	0	1.29	0	0	0.58	3.15	2.16	1.45833	0.268519	IIIB	1
201	5.1	1	11.0667	1	0	SD	0	0	11.0667				1	2	0	0	1	1	0	1.01	0	0	0.38	5.27	1.26	4.18254	0.301587	IV	0
202	17.0667	1	45.2667	0	1	PR	1	0	45.2667				1	1	0	1	0	0	1	1.74	0	0	0.39	2.58	0.99	2.60606	0.393939	IV	1
203	5.63333	1	17.2667	1	0	SD	0	0	17.2667				1	2	0	1	2	0	0	1.64	0	0	0.54	3.42	1.22	2.80328	0.442623	IV	0
204	20.6333	1	25.1	1	1	PR	1	1	20.6667	G1	0	2	1	1	0	1	1	1	0	3.44	0	0	0.46	6.13	1.25	4.904	0.368	IIIB	0
205	4.53333	1	15.2667	1	0	SD	0	1	0.9	G1	0	2	1	2	1	1	0	0	0	4.16	0	0	0.17	3.01	1.74	1.72989	0.293103	IV	0
206	30.1	0	38.3333	0	1	SD	0	0	38.3333				1	1	0	1	1	0	0	0.78	0	1	0.71	3.93	3.67	1.07084	0.19346	IV	0
207	39.1	0	44.3333	0	1	SD	0	1	1.4	G1	0	2	1	1	0	1	0	0	0	3.77	0	0	0.23	3.29	1.12	2.9375	0.205357	IIIB	0
208	6.26667	1	15.8667	1	0	SD	0	0	15.8667				1	1	0	1	0	0	0	1.5	2	2	0.49	3.42	1.13	3.02655	0.433628	IV	0
209	6.06667	1	18.4333	1	0	SD	0	0	18.4333				1	2	0	0	0	0	0	0.87	0	0	0.47	3	1.86	1.6129	0.252688	IV	0
210	2.36667	1	35.8667	0	1	SD	0	0	35.8667				1	2	1	0	0	0	0	1.09	0	0	0.28	2.9	1.47	1.97279	0.190476	IV	0
211	5.76667	1	11.7667	1	0	PR	1	1	38.5333	G1	1	1	1	1	0	1	2	1	0	0.28	0	0	0.75	5.99	0.9	6.65556	0.833333	IIIC	0
212	5.03333	1	14.2	1	0	PR	1	1	2.03333	G1	0	1	1	1	0	1	0	1	0	0.33	0	0	0.66	8.46	1.62	5.22222	0.407407	IV	0
213	4.43333	1	38.5333	0	1	SD	0	0	38.5333				1	2	0	1	1	1	1	0.61	0	0	0.5	6.35	2.21	2.8733	0.226244	IV	0
214	14.8667	1	15.6333	1	0	SD	0	0	15.6333				1	1	1	1	1	0	0	1.34	0	0	0.42	8.94	0.92	9.71739	0.456522	IV	0
215	7.23333	1	35.9667	0	1	PR	1	0	35.9667				1	2	0	1	1	0	0	4.2	0	0	0.39	4.07	1.27	3.20472	0.307087	IIIB	0
216	28.6	1	38.4667	0	1	PR	1	0	38.4667				1	1	0	0	0	0	0	1.24	0	0	0.6	5.09	1.11	4.58559	0.540541	IV	0
217	36.8333	1	52.3667	0	1	PR	1	1	52.9	G1	0	1	1	1	0	1	1	1	0	2.27	0	0	0.43	3.29	1.59	2.06918	0.27044	IV	0
218	23.5333	1	52.9	0	1	PR	1	0	52.9				1	2	0	0	0	1	0	0.73	0	0	0.74	4.01	1.54	2.6039	0.480519	IV	0
219	7.6	1	36.2667	0	1	SD	0	1	4.93333	G2	1	2	1	2	1	0	1	0	0	4.2	0	0	0.69	3.59	2.91	1.23368	0.237113	IV	0
220	5.7	1	17.3667	1	0	SD	0	1	1.3	G1	0	2	1	2	1	1	0	1	0	3.73	0	1	0.09	5.19	0.91	5.7033	0.0989011	IV	0
221	24.3	1	42.5	0	1	PR	1	1	1.63333	G2	1	3	1	1	0	0	1	0	0	0.88	0	0	0.62	9.99	1.47	6.79592	0.421769	IIIB	0
222	6.6	1	25.5667	1	1	SD	0	1	2.56667	G1	0	1	1	1	1	1	0	1	0	1	0	0	0.66	5.78	2.15	2.68837	0.306977	IIIB	0
223	8.03333	1	39.4333	0	1	SD	0	1	8.76667	G2	0	2	1	1	1	1	0	0	1	1.83	0	0	0.47	4.47	1.92	2.32812	0.244792	IV	0
224	2.03333	1	24.1667	1	1	SD	0	1	3.83333	G1	1	1	1	2	0	1	0	0	0	1.67	0	0	0.3	1.88	1.53	1.22876	0.196078	IV	0
225	12.6333	1	46.6667	0	1	SD	0	0	46.6667				1	2	1	0	2	1	0	2.65	0	0	0.59	5.57	2.69	2.07063	0.219331	IIIC	0
226	36	0	36	0	1	PR	1	1	7.73333	G1	0	2	1	1	0	0	0	1	0	2.89	0	0	0.56	6.77	1.68	4.02976	0.333333	IV	0
227	16.6667	1	14.6667	1	0	SD	0	0	14.6667				1	1	0	1	1	1	0	1.93	0	0	0.91	4.66	2.92	1.59589	0.311644	IIIB	0
228	39.9667	0	39.9667	0	1	SD	0	0	39.9667				1	1	0	1	0	1	0	1.5	0	0	0.87	3.17	1.53	2.0719	0.568627	IIIB	0
229	10.9	1	15.9667	1	0	SD	0	0	15.9667				1	2	0	1	0	0	0	0.94	0	0	0.45	4.04	0.8	5.05	0.5625	IIIB	0
230	8.13333	1	16.8333	1	0	SD	0	0	16.8333				1	2	1	0	1	1	0	2.35	0	0	0.52	6.7	1.16	5.77586	0.448276	IV	0
231	29.1333	1	35	1	1	PR	1	0	35				1	1	0	0	0	0	0	1.87	0	0	0.58	14.49	1.58	9.17089	0.367089	IV	0
232	4.6	1	17.7333	1	0	PR	1	0	17.7333				1	1	1	0	0	0	0	0.77	0	0	0.8	6.01	2.44	2.46311	0.327869	IV	0
233	12.7333	1	17.1	1	0	PR	1	1	27.2	G1	0	2	1	2	0	1	1	1	0	4	0	0	0.62	6.35	1.1	5.77273	0.563636	IV	0
234	4.3	1	27.2	1	1	SD	0	0	27.2				1	2	0	1	0	0	0	1.97	0	0	0.69	5.36	1.8	2.97778	0.383333	IV	0
235	45.4667	0	45.4667	0	1	PR	1	1	2.03333	G2	0	2	1	2	1	1	1	0	0	4	0	0	0.12	3.09	0.83	3.72289	0.144578	IV	1
236	5.33333	1	18.7667	1	0	SD	0	1	6.23333	G2	1	2	1	2	0	1	0	0	0	4	0	0	0.28	3.61	0.91	3.96703	0.307692	IV	0
237	5.1	1	40.4	0	1	PR	1	0	40.4				1	1	1	0	0	1	0	0.32	0	0	0.56	7.02	2.03	3.45813	0.275862	IV	0
238	9.76667	1	17.2667	1	0	PR	1	1	9.73333	G1	0	2	1	2	0	1	0	1	0	3.46	0	1	1.12	0.58	1.14	0.508772	0.982456	IV	0
239	5.73333	1	25.9	1	1	SD	0	0	25.9				1	1	0	1	1	0	0	1.07	0	0	0.78	4.78	1.85	2.58378	0.421622	IIIB	0
240	11.3667	1	41.2333	0	1	PR	1	1	1.36667	G2	1	3	1	1	1	1	0	0	0	3.86	1	0	0.58	5.93	1.68	3.52976	0.345238	IV	0
241	3.5	1	38.3	0	1	SD	0	0	38.3				1	2	0	1	1	0	0	1.74	0	0	0.52	3.49	2.18	1.60092	0.238532	IV	0
242	2.43333	1	38.5	0	1	SD	0	0	38.5				1	1	0	0	0	1	0	0.28	0	0	0.3	5.5	0.69	7.97101	0.434783	IV	0
243	2.1	1	41.3333	0	1	PR	1	0	41.3333				1	1	0	1	1	0	0	1.72	0	0	0.53	5.61	1.64	3.42073	0.323171	IV	0
244	2.96667	1	14.1333	1	0	PD	0	0	14.1333				1	2	0	0	0	1	1	2.06	0	0	0.68	5.1	1.29	3.95349	0.527132	IV	0
245	8.13333	1	13.8667	1	0	PD	0	0	13.8667				1	2	0	0	1	0	0	1.92	0	0	0.69	3.44	1.18	2.91525	0.584746	IV	0
246	39.1667	0	39.1667	0	1	PR	1	1	11.3333	G1	0	2	1	1	0	0	1	0	0	0.78	0	0	0.59	7.01	1.51	4.64238	0.390728	IV	0
247	8.96667	1	37.7333	1	1	PR	1	1	12.8	G1	0	1	1	1	1	1	0	1	0	0.8	0	0	0.38	3.74	1.66	2.25301	0.228916	IV	1
248	7.2	1	11.3333	1	0	SD	0	0	11.3333				1	1	0	1	0	1	0	2.16	0	0	0.8	6.04	1.83	3.30055	0.437158	IV	0
249	16.4667	1	43.9333	0	1	SD	0	1	5.8	G2	1	3	1	2	0	1	1	1	0	3.28	0	0	0.35	3.25	1.45	2.24138	0.241379	IIIB	0
250	8.53333	1	12.8	1	0	PR	1	0	12.8				1	1	1	0	0	1	0	1.41	0	1	0.27	3.84	2.44	1.57377	0.110656	IV	0
251	4.66667	1	10.0667	1	0	SD	0	1	0.666667	G1	0	1	1	2	0	0	1	1	0	1.45	0	0	0.61	4.22	2.58	1.63566	0.236434	IV	1
252	7.16667	1	7.16667	0	0	PR	1	0	7.16667				1	1	0	1	0	0	0	0.82	0	0	0.64	3.98	1.34	2.97015	0.477612	IV	0
253	43.1	1	47.8667	0	1	SD	0	0	47.8667				1	2	0	1	0	1	0	0.76	0	0	0.32	10.27	1.11	9.25225	0.288288	IV	1
254	9.3	1	11.8667	1	0	PR	1	0	11.8667				1	1	0	1	1	1	0	0.49	0	0	0.5	6.24	2.43	2.5679	0.205761	IV	0
255	2.36667	1	15.4667	0	0	SD	0	0	15.4667				1	2	0	1	0	1	0	1.66	0	0	0.34	3.15	0.65	4.84615	0.523077	IV	0
256	10.2333	1	12.7667	1	0	PR	1	0	12.7667				1	1	0	1	0	1	0	2.7	1	0	0.61	5.01	2.01	2.49254	0.303483	IV	0
257	16.1333	1	32.9	0	1	PR	1	0	32.9				1	1	0	0	0	1	1	0.95	0	0	0.65	4.61	2.43	1.89712	0.26749	IV	0
258	6.06667	1	11.3	0	0	SD	0	1	24.5333	G1	0	2	1	1	0	1	2	0	0	1.68	0	0	1.07	9.59	2.42	3.96281	0.442149	IV	0
259	11.7333	1	15.4333	0	0	SD	0	1	17.1	G2	1	2	1	1	0	1	0	1	0	4	0	0	0.54	1.79	1.56	1.14744	0.346154	IV	0
260	3.16667	0	6.43333	1	0	SD	0	1	3.1	G2	1	2	1	2	0	1	0	1	0	1.56	0	0	0.52	3.39	2.27	1.49339	0.229075	IV	0
261	3.1	1	24.5333	0	1	SD	0	0	24.5333				1	2	1	0	0	0	0	4	0	0	0.63	4.56	1.95	2.33846	0.323077	IV	0
262	10.3	1	17.1	0	0	SD	0	0	17.1				1	2	0	1	0	1	0	2.25	0	0	0.41	3.7	1.62	2.28395	0.253086	IV	1
263	3.3	1	3.3	0	0	SD	0	0	3.3				1	1	0	1	0	1	0	1.22	0	0	0.54	6.85	1.6	4.28125	0.3375	IIIB	0
264	2.46667	1	5.9	0	0	SD	0	0	5.9				1	2	1	0	0	0	0	0.35	0	0	0.2	5.24	0.9	5.82222	0.222222	IV	0
265	2.53333	0	2.53333	0	0	SD	0	0	2.53333				1	1	1	1	0	1	0	1.89	2	2	0.35	4.84	1.78	2.7191	0.196629	IV	0
266	8.03333	1	15.6	0	0	SD	0	0	15.6				1	1	1	0	0	0	0	2.18	0	0	0.31	2.44	1.71	1.4269	0.181287	IV	0
267	21.3	0	21.3	0	0	SD	0	0	21.3				1	1	1	1	1	0	0	4	1	0	0.27	2.34	1.15	2.03478	0.234783	IV	0
268	0.7	1	8.26667	0	0	PD	0	0	8.26667				1	2	1	1	0	0	0	2.24	0	0	1.13	6.1	2.29	2.66376	0.49345	IV	1
269	18.4667	0	18.4667	0	0	SD	0	0	18.4667				1	2	1	0	0	0	0	3.83	0	0	0.78	5.12	1.56	3.28205	0.5	IV	0
270	1.66667	1	11.3	1	0	SD	0	0	11.3				1	2	1	1	0	0	0	2.56	0	0	0.86	5.1	1.46	3.49315	0.589041	IV	0
271	4.1	1	11.2667	1	0	SD	0	0	11.2667				1	2	0	0	2	1	0	1.87	0	0	0.59	5	0.89	5.61798	0.662921	IV	0
272	8.33333	1	11.7	0	0	SD	0	0	11.7				1	1	0	1	1	0	0	1.43	0	0	0.55	3.71	3.19	1.16301	0.172414	IIIC	0
273	14.8333	1	18.8	0	0	SD	0	1	11.4667	G2	1	2	1	1	0	0	0	1	0	4	0	0	0.63	6.01	1.64	3.66463	0.384146	IIIB	0
274	8.6	0	23.7333	0	0	PR	1	1	6.33333	G2	1	3	1	1	0	0	0	1	0	3.99	0	0	0.56	4.56	2.74	1.66423	0.20438	IV	0
275	1.96667	1	11.4667	0	0	PD	0	0	11.4667				1	2	0	1	1	1	0	0.77	0	0	0.34	2.79	1.15	2.42609	0.295652	IV	0
276	8.06667	1	10.2667	1	0	SD	0	1	34.9333	G1	0	2	1	1	0	1	1	1	0	0.81	2	2	0.36	4.16	2.39	1.74059	0.150628	IV	1
277	6.33333	0	6.33333	0	0	PR	1	0	6.33333				1	1	0	0	0	1	0	0.62	2	2	0.66	8.2	1.11	7.38739	0.594595	IIIB	0
278	12.8667	1	17.5	0	0	PR	1	0	17.5				1	2	0	0	0	0	0	3.24	0	0	0.66	3.51	2.67	1.31461	0.247191	IIIB	0
279	3.46667	1	10.2667	1	0	SD	0	1	19.9667	G1	1	1	1	1	0	0	0	1	0	2.09	0	0	0.5	5.44	1.33	4.09023	0.37594	IV	1
280	14.6667	1	34.9333	0	1	SD	0	0	34.9333				1	1	0	0	0	1	0	2.36	0	0	0.37	2.33	1.34	1.73881	0.276119	IIIB	0
281	3.26667	1	13.7333	1	0	SD	0	1	8.4	G1	1	2	1	1	0	0	0	1	0	4	0	0	0.53	4.78	1.32	3.62121	0.401515	IIIB	0
282	11.7	1	11.7	0	0	SD	0	0	11.7				1	1	1	0	0	0	0	0.73	0	0	0.31	1.58	1.62	0.975309	0.191358	IV	0
283	3.96667	0	3.96667	0	0	PR	1	1	2.06667	G2	1	2	1	1	1	1	1	1	0	4	1	1	0.31	4.49	0.92	4.88043	0.336957	IV	0
284	2.33333	0	2.33333	0	0	SD	0	0	2.33333				1	1	0	0	0	1	0	0.88	0	0	0.67	3.96	0.56	7.07143	1.19643	IV	0
285	3.2	0	3.2	0	0	PR	1	1	7.3	G1	0	2	1	1	0	0	0	1	0	2.3	2	2	0.66	8.88	2.45	3.62449	0.269388	IV	0
286	12.8667	1	19.9667	0	0	SD	0	0	19.9667				1	1	1	0	0	0	0	2.15	0	0	0.46	3.95	2.09	1.88995	0.220096	IIIB	0
287	2.36667	0	18.2667	0	0	PR	1	0	18.2667				1	1	0	1	0	1	0	1.45	0	0	0.93	7.15	1.92	3.72396	0.484375	IV	0
288	8.4	0	8.4	0	0	SD	0	0	8.4				1	1	0	1	0	1	0	2.55	0	0	0.61	3	2.16	1.38889	0.24537	IIIB	0
289	5.36667	1	5.36667	1	0	PR	1	0	31.5667				0	1	0	1	0	0	0	1.41	2	2	0.39	2.68	0.68	3.94118	0.573529	IV	0
290	11.4667	1	18.2	1	0	SD	0	0	32.3333				0	1	0	1	0	1	0	2.59	0	0	1.22	6.77	1.36	4.97794	0.897059	IV	0
291	8.8	1	35.1333	1	1	PR	1	0	35.6				0	1	1	1	0	0	0	2.13	0	0	0.3	5.59	2.93	1.90785	0.102389	IV	0
292	1.83333	1	19.1667	0	0	SD	0	1	7.3	G1	0	2	0	2	0	1	0	1	0	1.44	0	0	0.63	4.54	1.32	3.43939	0.477273	IV	0
293	17.6667	1	17.6667	1	0	PR	1	1	1.36667	G1	0	2	0	1	1	1	1	0	0	2.4	0	1	0.26	2.21	1.33	1.27059	0.195489	IV	0
294	6.86667	1	6.86667	1	0	SD	0	1	3.1	G2	0	2	0	2	0	1	0	1	0	1.95	0	0	0.36	1.92	1.59	1.20755	0.226415	IV	0
295	30.9333	0	30.9333	0	1	PR	1	0	30.9333				0	1	1	1	0	0	0	1.08	0	0	0.32	2.04	1.17	1.74359	0.273504	IV	0
296	6.86667	1	20.7	0	0	PR	1	1	0.766667	G1	1	2	0	1	1	1	1	0	0	4	0	0	0.69	7.82	1.04	7.51923	0.663462	IV	0
297	10.8667	1	16.2333	1	0	SD	0	1	1.46667	G1	0	1	0	1	1	1	1	1	0	0.5	0	0	0.33	3.55	2	1.775	0.165	IV	0
298	1.63333	1	14.1667	1	0	SD	0	1	0.633333	G1	0	2	0	1	0	0	1	0	0	4	0	0	0.66	9.69	1.74	5.56897	0.37931	IV	0
299	24.7333	0	24.7333	0	1	PR	1	0	24.7333				0	1	0	0	1	1	1	2.47	0	0	0.41	4.7	1.24	3.79032	0.330645	IV	1
300	11.6	1	28.3667	0	1	PR	1	1	7.96667	G1	0	1	0	2	0	1	1	0	0	1.04	0	0	0.45	2.91	1.06	2.74528	0.424528	IV	1
301	4.1	1	10.4667	1	0	PR	1	0	28.6667				0	1	0	0	0	0	0	1.45	2	2	0.42	3.47	1.12	3.09821	0.375	IV	1
302	3.13333	1	16.8667	1	0	PR	1	0	31.9				0	1	1	0	0	0	0	1.91	2	2	0.64	3.43	2.19	1.56621	0.292237	IV	0
303	33.3333	0	33.3333	0	1	SD	0	1	0.8	G1	1	2	0	2	0	1	1	0	0	4	0	0	0.51	3.07	0.67	4.58209	0.761194	IV	0
304	1.9	1	6.26667	1	0	PD	0	0	34.6				0	2	0	1	1	1	0	2.11	0	0	0.3	4.09	1.07	3.82243	0.280374	IV	1
305	3.66667	1	11.3667	1	0	SD	0	0	29.4333				0	1	0	1	0	1	0	1.54	0	0	0.23	1.76	2.1	0.838095	0.109524	IV	0
306	8.03333	1	19.9	0	0	PR	1	1	0.766667	G2	1	3	0	1	0	0	0	1	0	4	1	1	0.38	3.29	1.33	2.47368	0.285714	IV	0
307	8.3	1	19.4667	0	0	PR	1	0	19.4667				0	2	0	0	1	1	0	0.98	0	0	0.4	3.64	1.02	3.56863	0.392157	IV	1
308	6.7	1	20.5667	0	0	PR	1	0	20.5667				0	1	0	1	1	0	0	2.23	0	0	0.32	4.6	1.62	2.83951	0.197531	IV	1
309	8.93333	1	10.7333	1	0	PR	1	0	27.9333				0	1	0	0	0	1	0	1.56	0	0	0.57	3.56	1.69	2.10651	0.337278	IV	1
310	4.06667	1	4.06667	1	0	SD	0	1	1.46667	G1	0	2	0	1	0	1	2	0	0	4	2	2	0.52	5.75	1.89	3.04233	0.275132	IV	0
311	1.7	1	15.0333	1	0	PD	0	0	18.0333				0	2	0	1	0	1	0	1.73	0	0	0.4	3.42	0.82	4.17073	0.487805	IV	0
312	47.8	1	47.8	1	1	SD	0	1	30.2667	G2	1	2	0	2	1	1	2	0	0	4	1	1	0.42	4.53	0.75	6.04	0.56	IV	0
313	13.0333	1	30.3333	1	1	PR	1	1	1.5	G1	0	2	0	2	0	1	1	1	0	4	2	2	0.55	7.03	1.19	5.90756	0.462185	IV	0
314	6.56667	1	6.56667	1	0	SD	0	0	33.9				0	1	1	1	0	0	0	1.34	2	2	0.65	7.01	1.55	4.52258	0.419355	IV	0
315	2.3	1	12.6667	1	0	SD	0	0	17.8				0	1	0	1	0	0	0	1.2	2	2	0.74	2.57	1.99	1.29146	0.371859	IV	0
316	12.6667	1	24.4667	1	1	SD	0	0	33.2				0	1	0	1	0	0	0	2.99	0	0	0.55	4.25	0.83	5.12048	0.662651	IV	0
317	2.83333	1	5	1	0	SD	0	0	43.4667				0	2	0	1	0	0	0	1.91	0	0	0.49	3.11	1.07	2.90654	0.457944	IV	0
318	7.9	1	13.8333	1	0	PR	1	0	55.9333				0	1	0	0	2	0	0	1.98	2	2	0.5	4.08	1.53	2.66667	0.326797	IV	0
319	7	1	11.7	1	0	SD	0	0	47.1667				0	1	1	1	2	1	1	2.74	0	0	0.65	4.34	1.86	2.33333	0.349462	IV	0
320	13.4	1	27.9	1	1	SD	0	1	0.733333	G1	0	2	0	2	1	0	0	0	0	3.7	0	0	0.53	3.76	0.91	4.13187	0.582418	IV	0
321	16.5667	0	16.5667	0	0	PR	1	0	16.5667				0	1	0	1	1	0	0	3.13	0	0	0.66	5.38	2.37	2.27004	0.278481	IV	0
322	4.8	1	18.2667	1	0	PR	1	1	2.06667	G2	0	2	0	1	1	0	0	1	0	4	1	1	0.5	5.57	2.44	2.28279	0.204918	IV	0
323	21.1	1	35.7333	0	1	PR	1	1	1.43333	G2	0	2	0	1	1	0	1	1	0	0.94	1	1	0.46	3.72	2.6	1.43077	0.176923	IV	0
324	5.83333	1	8.76667	1	0	PR	1	0	34.5333				0	1	0	1	1	1	0	0.91	2	2	0.49	4.5	2.21	2.0362	0.221719	IV	0
325	5.56667	1	26.5333	0	1	SD	0	1	16.4667	G2	1	2	0	1	0	1	2	0	0	0.55	0	0	0.1	4.38	1.29	3.39535	0.0775194	IV	0
326	6.43333	1	6.43333	1	0	SD	0	0	30.8				0	1	0	0	0	1	0	2.91	0	0	0.54	4.19	2.1	1.99524	0.257143	IV	0
327	29.1667	0	29.1667	0	1	PR	1	1	3.5	G1	0	2	0	1	0	0	1	1	0	1.62	0	0	0.25	4.62	2.41	1.91701	0.103734	IV	0
328	3.3	1	18.0667	1	0	SD	0	1	2.46667	G2	1	3	0	2	0	1	0	0	0	2.41	0	1	0.63	3.92	0.92	4.26087	0.684783	IV	0
329	5.26667	1	5.26667	1	0	PR	1	0	31.5667				0	1	0	0	1	1	0	1.82	0	0	0.57	4.6	0.89	5.16854	0.640449	IV	0
330	4.13333	1	4.13333	1	0	SD	0	0	31.4667				0	2	0	1	1	0	0	1.47	0	0	0.84	20.32	2.7	7.52593	0.311111	IV	1
331	15.7333	1	26.7667	0	1	PR	1	1	6.76667	G1	0	2	0	1	1	1	0	0	0	2.78	0	0	0.8	7.98	1.63	4.89571	0.490798	IV	1
332	7.33333	1	10.3667	1	0	PR	1	1	2.56667	G2	1	3	0	2	0	1	0	0	0	2.05	2	2	0.63	3.42	2.06	1.66019	0.305825	IV	0
333	5.03333	1	19.5333	1	0	SD	0	1	5.8	G1	1	3	0	1	1	1	0	0	0	2.38	0	1	0.45	5.74	1.12	5.125	0.401786	IV	0
334	10.0667	1	31.8333	0	1	SD	0	0	31.8333				0	1	1	1	1	0	0	1.8	0	0	0.39	4.64	1.28	3.625	0.304688	IV	0
335	6.3	1	7.66667	1	0	SD	0	0	21.8				0	1	1	1	0	0	0	1.63	2	2	0.28	3.48	1.16	3	0.241379	IV	0
336	9.23333	1	21.8667	1	0	SD	0	0	27.8				0	1	0	1	0	0	0	3.54	0	0	0.6	3.95	1.76	2.24432	0.340909	IV	0
337	6.83333	1	20.3333	1	0	PR	1	0	32.2333				0	1	0	1	1	0	0	1.19	2	2	0.54	6.9	1.74	3.96552	0.310345	IV	0
338	1.1	1	2.16667	1	0	PD	0	0	28.4667				0	2	0	1	0	1	0	2.7	0	0	0.64	5.32	1.58	3.36709	0.405063	IV	0
339	4.8	1	16.8	1	0	PR	1	1	1.36667	G2	1	3	0	1	0	0	0	1	0	1.38	2	2	0.36	3.51	1.81	1.27059	0.198895	IV	0
340	21.0667	0	21.0667	0	0	SD	0	0	21.0667				0	2	0	1	2	1	0	1.48	0	0	0.68	3.38	1.37	2.46715	0.49635	IV	0
341	3.5	1	11.8667	1	0	PR	1	0	27.0333				0	2	0	1	1	0	0	1.83	0	0	0.91	8.58	1.41	6.08511	0.64539	IV	0
342	5.53333	1	6.03333	1	0	PR	1	0	44.8333				0	2	1	1	2	0	0	1.78	0	0	1.22	6.77	1.36	4.97794	0.897059	IV	0
343	6.13333	1	14.5667	1	0	SD	0	0	47				0	1	1	0	0	0	0	2.21	2	2	1.04	9.51	2.09	4.55024	0.497608	IV	0
344	8.9	1	26.5667	1	1	PR	1	0	39.6667				0	1	0	0	2	1	0	1.2	0	0	0.68	11.2	0.88	12.7273	0.772727	IV	0
345	12.0333	1	15.9	1	0	PR	1	1	12.0333	G1	0	2	0	1	0	1	0	1	0	4.14	0	0	0.68	8.95	1.41	6.34752	0.48227	IV	0
346	16.4333	1	38.9333	1	1	PR	1	1	5.73333	G2	1	2	0	1	0	1	1	0	0	3.8	1	1	0.3	3.04	1.26	2.4127	0.238095	IV	0
347	4.1	1	4.1	1	0	SD	0	0	43.6				0	1	0	1	0	0	1	3.42	2	2	0.89	9.34	1.05	8.89524	0.847619	IV	0
348	3.7	1	3.7	1	0	SD	0	0	43.6				0	1	0	1	0	0	1	3.42	2	2	1.03	6.22	0.56	11.1071	1.83929	IV	0
349	9.83333	1	32.4333	1	1	PR	1	1	0.166667	G1	0	2	0	1	0	0	1	1	0	3.8	0	0	0.52	5.11	1.57	3.25478	0.33121	IV	0
350	2.33333	1	4.66667	1	0	SD	0	0	32				0	1	0	1	0	1	0	1.58	0	0	0.61	2.2	1.36	1.61765	0.404412	IV	0
351	13.3	1	17.3	0	0	SD	0	0	17.3				0	1	0	1	0	0	0	1.32	2	2	0.85	3.13	1.2	2.60833	0.708333	IV	0
352	24.8333	0	24.8333	0	1	PR	1	0	24.8333				0	1	1	0	0	0	0	0.97	0	0	0.38	3.23	2.21	1.46154	0.171946	IV	0
353	19.0333	1	19.0333	1	0	PR	1	1	0.6	G2	1	2	0	1	0	0	0	1	0	2.15	0	0	0.73	5.37	1.17	4.58974	0.623932	IV	0
354	19.9667	1	34.1667	0	1	PR	1	1	2.83333	G1	0	2	0	1	0	1	0	0	0	3.8	2	2	0.39	3.97	1.67	2.37725	0.233533	IV	0
355	35.0667	0	35.0667	0	1	PR	1	0	35.0667				0	1	0	1	0	0	0	1.2	0	0	0.42	2.69	0.86	3.12791	0.488372	IV	1
356	1.6	1	1.6	1	0	PD	0	0	27.8667				0	2	1	0	1	0	0	3.8	0	0	0.58	2.22	1.32	1.68182	0.439394	IV	0
357	9.86667	1	3	1	0	PR	1	1	2.1	G2	1	3	0	1	0	1	1	1	0	1.59	2	2	0.53	6.46	2.06	3.13592	0.257282	IV	1
358	21.1667	1	24.0667	0	1	PR	1	0	24.0667				0	1	1	1	0	0	0	2.72	0	0	0.16	2.29	2.61	0.877395	0.0613027	IV	0
359	6.36667	1	8.73333	1	0	PR	1	1	1.43333	G1	0	2	0	1	0	0	0	1	0	3.24	2	2	0.34	4.11	1.51	2.72185	0.225166	IV	1
360	17.7333	1	29.6333	1	1	PR	1	0	42.7333				0	2	1	1	2	0	0	1.88	0	0	0.61	2.83	0.87	3.25287	0.390805	IV	0
361	6.4	1	10.9	1	0	PR	1	1	4.36667	G1	0	2	0	1	0	1	0	1	0	1.99	2	2	0.64	9.68	1.79	5.40782	0.357542	IV	0
